# Supplementary material for: The diversity and evolution of cell cycle regulation in alpha-proteobacteria: a comparative genomic analysis
Source: BMC Syst Biol. 2010 Apr 28;4:52. doi: 10.1186/1752-0509-4-52 (PMC2877005; doi:10.1186/1752-0509-4-52)
Supplement: Additional file 1 — Table S1. The list of the 65 organisms used in this work. [file 1752-0509-4-52-S1.XLS]

## Sheet: Foglio1
Table S1 - Organism list
Organism	Abbreviation
Acidiphilium cryptum JF-5	ACYcry
Agrobacterium tumefaciens str. C58	AGRtume
Anaplasma marginale str. St. Maries	ANAmar
Anaplasma phagocytophilum HZ	ANAphag
Bartonella bacilliformis KC583	BARbaci
Bartonella henselae str. Houston-1	BARhens
Bartonella quintana str. Toulouse	BARqui
Bradyrhizobium japonicum USDA 110	BRAjapo
Bradyrhizobium sp. BTAi1	BRAsp.BTA
Bradyrhizobium sp. ORS278	BRAsp.
Brucella abortus biovar 1 str. 9-941	BRUabor
Brucella melitensis 16M	BRUmeli16
Brucella melitensis biovar Abortus 2308	BRUmeliAb
Brucella ovis ATCC 25840	BRUovis
Brucella suis 1330	BRUsuis
Candidatus Pelagibacter ubique HTCC1062	CANpela
Caulobacter crescentus CB15	CAUcre
Ehrlichia canis str. Jake	EHRcani
Ehrlichia chaffeensis str. Arkansas	EHRchaf
Ehrlichia ruminantium str. Gardel	EHRrumiG
Ehrlichia ruminantium str. Welgevonden	EHRrumiW
Erythrobacter litoralis HTCC2594	ERYlito
Gluconobacter oxydans 621H	GLUoxyd
Granulibacter bethesdensis CGDNIH1	GRAbethe
Hyphomonas neptunium ATCC 15444	HYPnept
Jannaschia sp. CCS1	JANsp.
Magnetospirillum magneticum AMB-1	MAGmagn
Maricaulis maris MCS10	MARmari
Mesorhizobium loti MAFF303099	MESloti
Mesorhizobium sp. BNC1	MESsp.
Neorickettsia sennetsu str. Miyayama	NEOsenn
Nitrobacter hamburgensis X14	NIThamb
Nitrobacter winogradskyi Nb-255	NITwino
Novosphingobium aromaticivorans DSM 12444	NOVarom
Ochrobactrum anthropi ATCC 49188	OCHanth
Orientia tsutsugamushi Boryong	ORItsut
Paracoccus denitrificans PD1222	PARdeni
Parvibaculum lavamentivorans DS-1	PARlava
Rhizobium etli CFN 42	RHIetli
Rhizobium leguminosarum bv. viciae 3841	RHIleg
Rhodobacter sphaeroides 2.4.1	RHOspha2.4.1
Rhodobacter sphaeroides ATCC 17025	RHOspha17025
Rhodobacter sphaeroides ATCC 17029	RHOspha17029
Rhodopseudomonas palustris BisA53	RHOpaluA53
Rhodopseudomonas palustris BisB18	RHOpaluB18
Rhodopseudomonas palustris BisB5	RHOpaluB5
Rhodopseudomonas palustris CGA009	RHOpaluCGA
Rhodopseudomonas palustris HaA2	RHOpaluHa
Rhodospirillum rubrum ATCC 11170	RHOrubr
Rickettsia bellii RML369-C	RICbell
Rickettsia conorii str. Malish 7	RICcono
Rickettsia felis URRWXCal2	RICfeli
Rickettsia prowazekii str. Madrid E	RICprow
Rickettsia typhi str. Wilmington	RICtyph
Roseobacter denitrificans OCh 114	ROSdeni
Silicibacter pomeroyi DSS-3	SILpome
Silicibacter sp. TM1040	SILsp.
Sinorhizobium medicae WSM419	SINmedi
Sinorhizobium meliloti 1021	SINmeli
Sphingomonas wittichii RW1	SPHwitt
Sphingopyxis alaskensis RB2256	SPHalas
Wolbachia endosymbiont of Drosophila melanogaster	WOLendoD
Wolbachia endosymbiont strain TRS of Brugia malayi	WOLendoTRS
Xanthobacter autotrophicus Py2	XANauto
Zymomonas mobilis subsp. mobilis ZM4	ZYMmobi
