# Supplementary material for: The diversity and evolution of cell cycle regulation in alpha-proteobacteria: a comparative genomic analysis
Source: BMC Syst Biol. 2010 Apr 28;4:52. doi: 10.1186/1752-0509-4-52 (PMC2877005; doi:10.1186/1752-0509-4-52)
Supplement: Additional file 4 — Table S2. Bidirectional Best Hits. [file 1752-0509-4-52-S4.XLS]

## Sheet: Table S2
Table S2 - accession of all orthologous	Gene names
	divJ	divK	pleC	cpdR	rcdA	ccrM	gcrA	divL	chpT	cckA	ctrA	clpP	dnaA	clpX
Brucella melitensis 16M	17987640	17989004	17987608	17988394	17986614	17987727	17987906	17988310	17986707	17987230	17986706	17987157	17988226	17987158
Brucella melitensis biovar Abortus 2308	82699473	83269512	82699508	83268996	82700493	82699397	82699223	82700852	82700401	**	82700402	82699951	82698933	82699950
Brucella abortus biovar 1 str. 9-941	62289544	62317532	62289578	62317002	62290577	62289472	62289293	62290941	62290478	62289961	62290479	62290024	62288992	62290023
Brucella ovis ATCC 25840	148559005	148558108	148559697	148558406	148558994	148560742	148559344	148560078	148560434	148559727	148559147	148558952	148559145	148560290
Brucella suis 1330	23501466	23500356	23501503	23499810	23502563	23501392	23501206	23502947	23502461	23501918	23502462	23501987	23500917	23501986
Ochrobactrum anthropi ATCC 49188	153010009	153010999	153009989	153011599	153008541	153007950	153007738	153008157	153008901	153009454	153008899	153009536	153007348	153009535
Bartonella bacilliformis KC583	-	121602733	121602141	121602179	121602318	121602378	121602326	121602765	121602758	121602917	121601947	121602655	121602078	121601766
Bartonella henselae str. Houston-1	-	49475550	49475278	49475508	49476149	49475250	49474928	49474858	49475925	49475714	49475924	49475380	49474936	49475381
Bartonella quintana str. Toulouse	-	49474264	49474041	49474143	49474679	49474012	49473780	49473713	49474505	49474327	49474504	49474139	49473788	49474140
Mesorhizobium loti MAFF303099	13476354	13471003	13476392	13472672	13473343	13476248	13474699	13474243	13472495	13470935	13472497	13476994	13474648	13476995
Mesorhizobium sp. BNC1	110633234	110633700	110633259	110635084	110635509	110633120	110632372	110635903	110634560	110634091	110634562	110633522	110632363	110633523
Agrobacterium tumefaciens str. C58	15888259	15888623	15888325	15891080	15891207	159184467	***	15887386	15889709	15888688	15889704	15888588	15887675	15888589
Sinorhizobium medicae WSM419	150395841	150396148	150395865	150397917	150397858	150395765	150395354	150398438	150397806	150396735	150397803	150396095	150395230	150396096
Sinorhizobium meliloti 1021	15964755	15965046	15964778	15966580	15966526	15964679	15964269	15963791	15966473	15965555	15966471	15965008	15964121	15965009
Rhizobium etli CFN 42	86356892	86357266	86356937	86359166	86359096	86356641	86356169	86355698	86358934	86357941	86358932	86357224	86356015	86357225
Rhizobium leguminosarum bv. viciae 3841	116251150	116251495	116251211	116253830	116253755	116250848	116250320	116249796	116253501	116252386	116253499	116251454	116250144	116251455
Xanthobacter autotrophicus Py2	154245353	154247782	154245571	154246755	-	154245121	154245165	154247224	154247415	154248554	154247416	154247518	154243959	154247519
Rhodopseudomonas palustris CGA009	39934927	39936196	39935007	39933984	39933994	39934101	39937832	39933159	39934696	39936943	39934702	39936026	39933081	39936025
Rhodopseudomonas palustris BisA53	115523889	115525387	115523964	115522734	115522693	115526424	115526873	115522493	115526278	115523576	115526264	115524517	115522031	115524518
Rhodopseudomonas palustris BisB18	90423287	90424800	90423355	90422301	90422312	90425838	90426388	90421906	90425721	90423035	90425706	90423893	90421529	90423894
Rhodopseudomonas palustris BisB5	91976421	91977507	91976495	91978815	91978803	91975680	91975374	91974689	91978143	91976178	91978137	91977364	91974483	91977363
Rhodopseudomonas palustris HaA2	86750625	86749532	86750547	86751613	86751590	86748198	86747908	86747750	86751029	86750880	86751020	86749681	86747128	86749682
Nitrobacter hamburgensis X14	92118136	92117964	92117002	92116720	92119006	92118691	92116260	92115685	92118838	92116951	92118832	92117752	92115634	92117751
Nitrobacter winogradskyi Nb-255	75676406	75675623	75675393	75677127	75676932	75676787	75674710	75674244	75674717	75675331	75674723	75676090	75674200	75676089
Bradyrhizobium japonicum USDA 110	27378182	27380235	27378251	27382839	27376617	27377620	27376208	27375868	27377302	27380919	27377311	27380055	27375941	27380054
Bradyrhizobium sp. BTAi1	148254486	148256094	148254533	148252945	148258152	148253825	148252343	148251707	148257789	148256774	148257763	148255923	148251627	148255922
Bradyrhizobium sp. ORS278	146339710	146341430	146341839	146343025	146338206	146339056	146343544	146337252	146338552	146341889	146338575	146341127	146337176	146341126
Parvibaculum lavamentivorans DS-1	154251104	154253255	154251412	154252445	154252541	154251158	154250856	154250574	154252620	154253018	154252621	154253670	154250459	154253669
Caulobacter crescentus CB15	16125315	16126702	16126721	16124997	16127525	16124633	16126484	16127714	16127700	16125330	16127265	16126206	16124264	16126204
Maricaulis maris MCS10	114569450	114569826	114569501	114571051	114571121	114570743	114569036	114568634	114569208	114570479	114569220	114569888	114568555	114569889
Hyphomonas neptunium ATCC 15444	-	114799980	114797754	114797706	114798262	114798609	114799479	114797839	114797307	114799972	114797249	114800297	114799907	114799276
Silicibacter pomeroyi DSS-3	-	-	56695022	-	-	56698274	56695858	56698679	56696855	56696905	56696561	56695904	56695074	56695905
Silicibacter sp. TM1040	-	-	99078407	-	-	99082489	99080503	99082681	99081047	99081069	99081240	99081368	99079842	99081367
Roseobacter denitrificans OCh 114	-	-	110677757	-	-	110677702	110678978	110677849	110679883	110679929	110679831	110680063	110677616	110680062
Jannaschia sp. CCS1	-	-	89052756	-	-	89052883	89053511	89056552	-	89054475	89054996	89055299	89052492	89055298
Paracoccus denitrificans PD1222	-	-	-	-	-	119384833	119384775	119385502	119387209	119383347	119386803	119384010	119385558	119384011
Rhodobacter sphaeroides 2.4.1	-	-	77464934	-	-	77462007	77462554	77462061	77465006	77464023	77463175	77463765	77464920	77463764
Rhodobacter sphaeroides ATCC 17025	-	-	146276073	-	-	146276124	146279134	146278988	146279809	146278410	146277940	146277488	146276060	146277489
Rhodobacter sphaeroides ATCC 17029	-	-	126460803	-	-	126460897	126461488	126460950	126464268	126462868	126462047	126462595	126460789	126462594
Magnetospirillum magneticum AMB-1	-	83312669	§	-	83312140	83313087	-	83309724	83309426	83309719	83309728	83311891	83309735	83311890
Rhodospirillum rubrum ATCC 11170	-	83594536	§§	-	-	83594540	83592991	83594772	83591859	83594152	83591864	83592885	83591341	83592886
Gluconobacter oxydans 621H	-	-	-	-	-	58038819	58039093	-	-	58039114	58040125	58038575	58038492	58038574
Acidiphilium cryptum JF-5	-	-	148259726*	-	-	148260450	148261160	-	-	148259594	§§§	148259928	148259022	148259929
Granulibacter bethesdensis CGDNIH1	-	-	114328501	-	-	114328523	114328926	-	-	114328996	-	114327971	114326825	114327970
Erythrobacter litoralis HTCC2594	-	85375644	-	85374365	-	85373286	85373538	85373836	85373065	85374374	85375673	85373054	85374940	85373055
Novosphingobium aromaticivorans DSM 12444	-	87201120	146275719	87199308	87198109	87199857	87200493	87200018	87201062	87199467	87198328	87201067	87198027	87201066
Sphingopyxis alaskensis RB2256	-	103488486	-	103486821	103486220	103486455	103486583	103485658	103487226	103487212	103486056	103488219	103485499	103488220
Zymomonas mobilis subsp. mobilis ZM4	-	56551146	-	-	-	56551901	56551303	56551998	56551648	56551497	56552283	56551844	56552252	56551845
Sphingomonas wittichii RW1	-	148555692	148550789	148553062	148553499	148557470	148557474	148555587	148552992	148553437	148557747	148553517	148552930	148553516
Candidatus Pelagibacter ubique HTCC1062	-	-	-	-	-	71082817	71083206	-	-	-	-	71083579	71083115	71083580
Rickettsia prowazekii str. Madrid E	-	-	15604100	-	-	-	-	-	-	-	15603950	15604378	15604451	15604535
Rickettsia typhi str. Wilmington	-	-	51473428	-	-	-	-	-	-	-	51473272	51473702	51473779	51473872
Rickettsia conorii str. Malish 7	-	-	15892234	-	-	-	-	-	-	-	15892024	15892669	15892839	15892991
Rickettsia felis URRWXCal2	-	-	67459382	-	-	-	-	-	-	-	67458448	67459164	67458756	67458611
Rickettsia bellii RML369-C	-	-	91205043	-	-	-	-	-	-	-	91206110	91205226	91205663	91205314
Orientia tsutsugamushi Boryong	-	-	148284508	-	-	-	-	-	-	-	148284743	148284741	148283998	148284535
Neorickettsia sennetsu str. Miyayama	-	-	88608550	-	-	-	-	-	-	88608143	88608551	88608072	88608587	88608107
Wolbachia endosymbiont of Drosophila melanogaster	-	-	42521079	-	-	-	-	42520571	-	42521013	42520575	42520204	42519921	42520203
Wolbachia endosymbiont strain TRS of Brugia malayi	-	-	58584388	-	-	-	-	58584856	-	58584967	58584853	58584810	58584534	58584809
Anaplasma marginale str. St. Maries	-	-	56416592	-	-	-	-	56416575	-	56416709	56417080	56416580	56416662	56416581
Anaplasma phagocytophilum HZ	-	-	88606773	-	-	-	-	-	-	88607151	88607685	88607298	88606838	88607602
Ehrlichia ruminantium str. Gardel	-	-	58616936	-	-	-	-	-	-	58617066	58617548	58616924	58617015	58616925
Ehrlichia ruminantium str. Welgevonden	-	-	58578878	-	-	-	-	-	-	58579007	58579495	58578866	58578957	58578867
Ehrlichia canis str. Jake	-	-	73666846	-	-	-	-	73666830	-	73666945	73667430	73666834	73666899	73666835
Ehrlichia chaffeensis str. Arkansas	-	-	88658417	-	-	-	-	88657637	-	88657797	88658273	88658316	88658026	88658550
	§§§= two different BBHs using B. melitensis and C. crescentus queries: 148260824 and 148259590
	§= two different BBHs using B. melitensis and C. crescentus queries: 83309766 and 83311949
	§§ =two different BBHs using B. melitensis and C. crescentus queries: 83591406 and 83594543
	**=present but not assigned (identified through tblastn against the whole genome)
	***= probably present, a significant hit identified using tblastn on the whole genome.
