# Supplementary material for: The diversity and evolution of cell cycle regulation in alpha-proteobacteria: a comparative genomic analysis
Source: BMC Syst Biol. 2010 Apr 28;4:52. doi: 10.1186/1752-0509-4-52 (PMC2877005; doi:10.1186/1752-0509-4-52)
Supplement: Additional file 6 — Table S3. CtrA, DnaA, GcrA and CcrM binding sites. [file 1752-0509-4-52-S6.XLS]

## Sheet: Table S3a - CtrA AlignAce
Table S3a - CtrA position weight matrix
Motif.CtrA - AlignAce
position / base	A	C	G	T
1	0.1064	0.0213	0.1915	0.6809
2	0.1064	0.1915	0.01	0.7021
3	0.8298	0.1277	0.01	0.0426
4	0.5957	0.1064	0.2979	0.01
5	0.2128	0.2553	0.2766	0.2553
6	0.383	0.234	0.234	0.1489
7	0.1277	0.234	0.383	0.2553
8	0.2766	0.2128	0.2553	0.2553
9	0.234	0.2128	0.2128	0.3404
10	0.2128	0.4681	0.2128	0.1064
11	0.2553	0.01	0.7447	0.01
12	0.01	0.01	0.0426	0.9574
13	0.1277	0.0426	0.01	0.8298
14	0.8723	0.0426	0.0213	0.0638
15	1	0.01	0.01	0.01
16	0.01	0.8723	0.1277	0.01

## Sheet: Table S3b - DnaA - Hottes
Table S3b - DnaA position weight matrix
Motif.DnaA - Hottes
position / base	A	C	G	T
1	2.7	21.62	2.7	72.97
2	3.12	16.2	34.86	45.82
3	84.57	6.56	6.56	2.32
4	2.01	2.01	2.01	93.98
5	2.01	93.98	2.01	2.01
6	5.47	90.66	1.93	1.93
7	94.58	1.81	1.81	1.81
8	1.81	94.58	1.81	1.81
9	90.66	5.47	1.93	1.93

## Sheet: Table S3c - GcrA - MDSCAN
Table S3c - GcrA position weight matrix
Motif.GcrA - MDSCAN
position / base	A	C	G	T
1	0.923	0.01	0.01	0.0571
2	0.0983	0.0512	0.4017	0.4488
3	0.0055	0.01	0.1852	0.7993
4	0.0055	0.01	0.01	0.9746
5	0.0571	0.7831	0.01	0.1498
6	0.1189	0.113	0.7625	0.0055
7	0.1808	0.1646	0.0409	0.6138
8	0.0467	0.1955	0.6182	0.1395
