# Supplementary material for: The diversity and evolution of cell cycle regulation in alpha-proteobacteria: a comparative genomic analysis
Source: BMC Syst Biol. 2010 Apr 28;4:52. doi: 10.1186/1752-0509-4-52 (PMC2877005; doi:10.1186/1752-0509-4-52)
Supplement: Additional file 7 — Table S4. Numerical values for Figures 3, 5 and S3. [file 1752-0509-4-52-S7.XLS]

## Sheet: Table S4a - CtrA binding sites
Table S4a - CtrA binding site prediction
	divJ	divK	pleC	cpdR	rcdA	ccrM	gcrA	divL	chpT	cckA	ctrA	clpP	dnaA	clpX
Sinorhizobium meliloti 1021	7.68611	-0.422943	2.58828	1.6547	4.97282	0.813572	1.50093	-0.422943	5.14824	-0.422943	9.52178	1.07647	-0.422943	0.573594
Rhizobium leguminosarum bv. viciae 3841	3.50663	-0.45943	2.89234	2.84701	6.2983	3.34762	0.902143	-0.45943	4.60255	-0.45943	7.53189	3.03555	-0.45943	0.671002
Agrobacterium tumefaciens str. C58	0.376169	-0.558097	2.03743	2.71005	7.69109	NaN	NaN	-0.558097	3.85123	-0.558097	8.05827	0.223715	-0.558097	-0.558097
Mesorhizobium loti MAFF303099	3.32752	-0.414711	-0.414711	4.04222	9.96928	4.75915	0.535478	2.86807	1.84379	1.0048	6.93685	1.98874	-0.414711	1.18413
Bartonella quintana str. Toulouse	NaN	1.00447	0.209161	-0.0474383	1.68635	3.77182	-0.436231	-1.00615	-0.358625	-0.432682	3.36711	1.26242	-1.00615	0.144484
Ochrobactrum anthropi ATCC 49188	1.26539	-0.527133	1.9439	1.41904	2.66055	8.02693	-0.545388	-0.545388	0.238636	-0.545388	7.76598	-0.545388	1.3142	2.5447
Brucella abortus biovar 1 str. 9-941	1.86252	-0.55377	2.11684	0.379433	4.86023	4.21174	0.321131	3.47011	1.39846	0.23506	7.46035	-0.564853	2.30765	1.21997
Xanthobacter autotrophicus Py2	5.60123	-0.332637	1.06658	1.3425	NaN	3.14012	-0.332637	-0.332637	-0.332637	6.7106	3.62689	-0.332637	-0.332637	-0.332637
Rhodopseudomonas palustris BisB18	4.75505	-0.432776	3.33196	0.788906	3.95288	5.2629	-0.432776	0.654528	-0.432776	-0.432776	4.60804	-0.432776	3.51274	-0.432776
Nitrobacter hamburgensis X14	4.06133	-0.497825	5.6538	0.636532	7.75204	0.567827	0.378747	-0.497825	-0.497825	-0.497825	5.11849	-0.497825	-0.497825	-0.497825
Bradyrhizobium japonicum USDA 110	4.17672	3.37175	5.92255	0.835201	5.64671	0.504241	2.02089	0.514211	-0.415299	-0.415299	7.64149	-0.415299	-0.415299	1.30133
Parvibaculum lavamentivorans DS-5	9.14089	5.48337	12.0549	1.05344	4.34601	-0.446606	4.09165	-0.446606	-0.446606	-0.446606	4.5044	1.77245	-0.446606	-0.446606
Caulobacter crescentus CB15	-0.384974	2.01374	-0.384974	2.02133	1.55431	7.81983	2.01001	-0.384974	-0.384974	-0.384974	2.02348	-0.384974	-0.384974	0.676074
Maricaulis maris MCS10	1.60521	0.736379	-0.425557	-0.425557	-0.425557	5.11131	9.13792	0.592487	-0.425557	-0.425557	8.98563	-0.425557	-0.425557	-0.425557
Hyphomonas neptunium ATCC 15444	NaN	0.929487	5.66713	2.04128	-0.499746	0.525388	0.449772	2.70495	-0.499746	1.36775	-0.499746	-0.499746	-0.499746	2.36881
Paracoccus denitrificans PD1222	NaN	NaN	NaN	NaN	NaN	-0.376169	-0.376169	4.83771	1.59922	7.10607	8.09477	1.08857	-0.37941	1.06471
Rhodobacter sphaeroides 2.4.1	NaN	NaN	-0.295295	NaN	NaN	-0.295295	-0.295295	9.06667	-0.323457	2.21509	3.12565	1.69028	-0.295295	-0.295295
Jannaschia sp. CCS1	NaN	NaN	2.78674	NaN	NaN	0.55603	-0.475044	4.6271	NaN	3.61577	3.10412	-0.475044	-0.475044	3.15373
Roseobacter denitrificans OCh 114	NaN	NaN	0.590342	NaN	NaN	0.451568	-0.538473	4.01299	4.16729	2.70674	6.79735	1.31005	-0.538473	-0.538473
Silicibacter pomeroyi DSS-3	NaN	NaN	0.954408	NaN	NaN	-0.443167	-0.443167	6.63506	4.30083	3.10879	3.85385	-0.443167	-0.443167	-0.443167
Magnetospirillum magneticum AMB-5	NaN	-0.425817	-0.425817	NaN	4.81915	-0.425817	NaN	-0.425817	1.27365	-0.425817	3.02829	1.0884	2.77684	-0.425817
Rhodospirillum rubrum ATCC 11170	NaN	-0.462842	1.0781	NaN	NaN	-0.462842	-0.462842	-0.462842	-0.462842	-0.462842	5.95891	-0.462842	-0.462842	-0.462842
Gluconobacter oxydans 621H	NaN	NaN	NaN	NaN	NaN	-0.468154	-0.468154	NaN	NaN	-0.468154	0.699868	-0.468154	-0.468154	-0.468154
Acidiphilium cryptum JF-5	NaN	NaN	-0.389535	NaN	NaN	-0.389535	1.25656	NaN	NaN	2.40375	2.12953	-0.389535	-0.389535	-0.389535
Granulibacter bethesdensis CGDNIH1	NaN	NaN	-0.497676	NaN	NaN	-0.497676	-0.497676	NaN	NaN	-0.497676	NaN	-0.497676	-0.497676	-0.497676
Erythrobacter litoralis HTCC2594	NaN	-0.399753	NaN	-0.399753	NaN	7.63481	-0.399753	-0.399753	0.916677	-0.399753	7.69739	-0.399753	1.99235	2.9826
Novosphingobium aromaticivorans DSM 12444	NaN	-0.42799	-0.459385	-0.42799	-0.42799	1.3067	-0.42799	-0.42799	0.851921	-0.42799	7.6337	3.10536	-0.42799	-0.42799
Sphingopyxis alaskensis RB2256	NaN	-0.398035	NaN	-0.398035	-0.398035	3.1001	-0.398035	-0.398035	-0.398035	-0.398035	4.11239	-0.398035	-0.398035	0.947663
Zymomonas mobilis subsp. mobilis ZM4	NaN	-0.855993	NaN	NaN	NaN	-0.133134	1.38544	-0.151611	0.229465	0.787541	0.0981692	0.0510272	-0.855993	-0.855993
Sphingomonas wittichii RW1	NaN	-0.335921	1.23467	-0.335921	4.8087	-0.335921	-0.335921	-0.335921	1.18377	-0.335921	16.9385	-0.335921	-0.335921	1.37741
Candidatus Pelagibacter ubique HTCC1062	NaN	NaN	NaN	NaN	NaN	0.217636	-0.414408	NaN	NaN	NaN	NaN	-0.856699	-1.27327	0.227114
Orientia tsutsugamushi Boryong	NaN	NaN	-0.783456	NaN	NaN	NaN	NaN	NaN	NaN	NaN	-0.414629	1.60717	-0.496399	0.736499
Rickettsia prowazekii str. Madrid E	NaN	NaN	-1.33182	NaN	NaN	NaN	NaN	NaN	NaN	NaN	-0.868786	0.145584	-0.148015	-0.80645
Neorickettsia sennetsu str. Miyayama	NaN	NaN	-0.900806	NaN	NaN	NaN	NaN	NaN	NaN	-0.243137	5.73409	-0.156872	-0.900806	-0.244153
Wolbachia endosymbiont strain TRS of Brugia malayi	NaN	NaN	0.421974	NaN	NaN	NaN	NaN	0.953755	NaN	1.14778	3.15054	1.01907	2.59117	-0.30224
Ehrlichia canis str. Jake	NaN	NaN	-0.166828	NaN	NaN	NaN	NaN	0.045996	NaN	0.514352	2.35968	-0.452804	-0.612333	-1.45404
Anaplasma marginale str. St. Maries	NaN	NaN	1.7066	NaN	NaN	NaN	NaN	0.551308	NaN	-0.647424	1.12322	-0.647424	0.0543462	-0.647424
VALUES ARE Z-SCORES

## Sheet: Table S4b - DnaA binding sites
Table S4b - DnaA binding sites
	divJ	divK	pleC	cpdR	rcdA	ccrM	gcrA	divL	chpT	cckA	ctrA	clpP	dnaA	clpX
Sinorhizobium meliloti 1021	1.29603	-0.209382	0.538476	1.91622	0.610346	-1.04221	-0.399051	0.211441	0.221232	1.64824	-1.04221	-0.104684	0.012322	0.171406
Rhizobium leguminosarum bv. viciae 3841	0.0948846	-0.363446	-0.363446	2.336	1.0185	-0.180169	-0.523369	0.189059	-1.09688	0.499505	-0.410413	0.0757849	-0.537583	0.0471182
Agrobacterium tumefaciens str. C58	-1.17634	0.302482	-0.599159	-0.483207	0.0727583	NaN	NaN	-0.630723	1.14456	0.209016	0.519221	-0.410764	0.228799	-0.087221
Mesorhizobium loti MAFF303099	-1.08027	1.09942	1.28122	-1.08027	-0.348752	2.15799	-1.08027	-1.08027	-1.08027	-0.28262	-0.419599	1.02268	1.13486	0.501827
Bartonella quintana str. Toulouse	NaN	-0.123717	-0.0190961	-0.65842	0.277024	-1.38547	-1.38547	-0.784783	-0.592661	0.661626	-0.331003	0.607274	0.402633	-0.805333
Ochrobactrum anthropi ATCC 49188	-1.11993	-0.519274	-0.440987	0.490652	-0.491404	-0.49145	1.61545	-1.11993	0.233764	0.87414	-0.166852	0.67269	0.496885	-0.579995
Brucella abortus biovar 1 str. 9-941	-0.00265924	0.718845	-1.0896	-0.0686759	-1.0896	-1.0896	0.0277149	0.0426912	0.299858	0.116946	-1.0896	-1.0896	-0.384588	0.0187959
Xanthobacter autotrophicus Py2	0.0153476	0.248112	-0.179885	-0.537945	NaN	0.446889	-0.449339	-0.0545317	0.594484	2.20243	3.08361	0.493405	-1.11179	-1.11179
Rhodopseudomonas palustris BisB18	-0.349594	-0.13492	-1.06345	-0.248929	0.325199	-1.06345	0.771995	0.124334	1.62454	-1.06345	-0.434276	-1.06345	-1.06345	0.658777
Nitrobacter hamburgensis X14	-0.0758453	2.29798	-0.420059	0.963195	0.944636	-1.10758	-0.414162	-0.512736	-0.420059	-0.512685	0.568874	-0.527073	-1.10758	-1.10758
Bradyrhizobium japonicum USDA 110	0.371958	-1.06392	-1.06392	-0.103809	0.371958	-0.34097	-1.06392	-1.06392	-1.06392	-1.06392	-1.06392	0.546461	-1.06392	-1.06392
Parvibaculum lavamentivorans DS-5	-0.294208	-1.06004	-1.06004	2.5299	1.14074	0.103156	2.08238	-1.06004	0.396619	-0.022092	0.164423	-1.06004	1.40425	4.59278
Caulobacter crescentus CB15	2.17104	0.263208	0.7135	-0.264065	-1.0512	0.752904	0.934787	1.02051	-1.0512	1.50568	0.107783	0.119964	-0.268734	-1.0512
Maricaulis maris MCS10	1.39335	-1.08917	0.733248	0.362732	0.914753	2.95375	1.15631	0.543565	-0.211136	0.049645	0.751201	0.029253	0.0474358	1.61541
Hyphomonas neptunium ATCC 15444	NaN	1.6977	0.573646	-0.525621	1.55501	-1.09751	1.41507	-1.09751	1.1604	-1.09751	1.78049	1.47528	0.405629	0.582148
Paracoccus denitrificans PD1222	NaN	NaN	NaN	NaN	NaN	0.0807132	-1.02038	-0.036092	-1.00945	0.925371	-1.00945	-1.02038	0.475473	-1.02038
Rhodobacter sphaeroides 2.4.1	NaN	NaN	-0.375263	NaN	NaN	1.59077	-0.977068	0.925827	-0.998125	-0.977068	2.19601	0.468563	0.00559606	-0.977068
Jannaschia sp. CCS1	NaN	NaN	0.435572	NaN	NaN	1.61017	-1.24516	-1.24516	NaN	-0.0979553	-1.24516	0.584222	-1.24516	0.888376
Roseobacter denitrificans OCh 114	NaN	NaN	-1.23179	NaN	NaN	1.11979	1.85574	0.539765	-0.248179	1.40362	0.0870229	-0.111577	-1.23179	3.21986
Silicibacter pomeroyi DSS-3	NaN	NaN	0.455453	NaN	NaN	0.106024	0.735132	-1.15001	-1.15001	-1.15001	0.0737635	-0.431922	0.327333	-1.15001
Magnetospirillum magneticum AMB-5	NaN	-1.12871	0.240936	NaN	2.34495	2.00073	NaN	-0.0530692	-1.12871	-1.12871	0.27129	-0.494712	-0.00935857	0.240559
Rhodospirillum rubrum ATCC 11170	NaN	0.676521	2.12657	NaN	NaN	-0.128601	0.838324	-0.13301	0.89085	-0.14737	-0.495151	2.28774	0.257033	1.04322
Gluconobacter oxydans 621H	NaN	NaN	NaN	NaN	NaN	2.32446	1.05282	NaN	NaN	0.330098	1.75598	-1.15479	0.0770211	1.04895
Acidiphilium cryptum JF-5	NaN	NaN	0.873298	NaN	NaN	-1.04131	0.925401	NaN	NaN	0.528163	0.269096	-0.44221	-0.441382	0.239174
Granulibacter bethesdensis CGDNIH1	NaN	NaN	-0.585356	NaN	NaN	0.0613337	0.449822	NaN	NaN	1.19829	NaN	-0.679948	-1.22468	-0.647971
Erythrobacter litoralis HTCC2594	NaN	0.318666	NaN	0.318666	NaN	2.21711	0.419396	1.01317	0.650248	-1.03682	-0.443926	-0.37389	1.14715	-0.429283
Novosphingobium aromaticivorans DSM 12444	NaN	0.87063	-0.570971	-1.06692	-1.06692	1.57721	0.430704	-1.06692	-1.06692	-0.462572	0.967009	-1.06692	-1.06692	-0.329512
Sphingopyxis alaskensis RB2256	NaN	0.104315	NaN	-1.05438	-0.359579	-1.05438	-0.473453	1.24064	-1.05438	-0.12654	1.47094	1.07099	-1.05438	-1.05438
Zymomonas mobilis subsp. mobilis ZM4	NaN	0.155073	NaN	NaN	NaN	2.28396	-0.598102	4.50015	-0.398326	-0.488006	2.11561	-1.14111	-0.549417	1.37957
Sphingomonas wittichii RW1	NaN	1.46652	-1.02737	-1.07012	0.447751	-1.07012	-0.506418	1.79988	-0.407361	-0.169711	1.53582	-0.280268	-0.23826	-1.07012
Candidatus Pelagibacter ubique HTCC1062	NaN	NaN	NaN	NaN	NaN	0.528567	-0.269322	NaN	NaN	NaN	NaN	-0.0919602	-0.807311	1.91447
Orientia tsutsugamushi Boryong	NaN	NaN	-0.582539	NaN	NaN	NaN	NaN	NaN	NaN	NaN	-0.0134068	-1.19322	-1.19322	-0.340653
Rickettsia prowazekii str. Madrid E	NaN	NaN	-1.14256	NaN	NaN	NaN	NaN	NaN	NaN	NaN	1.56586	-1.14256	-1.14256	-0.426092
Neorickettsia sennetsu str. Miyayama	NaN	NaN	1.06722	NaN	NaN	NaN	NaN	NaN	NaN	-0.755949	-1.26093	0.356788	0.548076	-1.26093
Wolbachia endosymbiont strain TRS of Brugia malayi	NaN	NaN	-0.239618	NaN	NaN	NaN	NaN	0.434123	NaN	0.558538	0.0886445	-1.24344	0.023196	-0.367065
Ehrlichia canis str. Jake	NaN	NaN	0.71542	NaN	NaN	NaN	NaN	-0.499059	NaN	-0.254465	-0.831766	-0.255115	-0.79058	0.65926
Anaplasma marginale str. St. Maries	NaN	NaN	-0.0690207	NaN	NaN	NaN	NaN	-0.538765	NaN	-0.876537	0.305988	-0.0121078	0.7183	0.161578
VALUES ARE Z-SCORES

## Sheet: Table S4c - GcrA binding sites
Table S4c - putative GcrA binding sites
	divJ	divK	pleC	cpdR	rcdA	ccrM	gcrA	divL	chpT	cckA	ctrA	clpP	dnaA	clpX
Sinorhizobium meliloti 1021	-0.739379	0.701949	-0.739379	0.701949	-0.739379	-0.739379	0.669495	0.46139	0.640731	0.701949	0.562789	-0.739379	0.640731	0.562789
Rhizobium leguminosarum bv. viciae 3841	-0.718822	0.568193	-0.718822	1.9703	-0.718822	-0.718822	0.556436	-0.718822	0.568193	0.942456	2.22947	-0.718822	-0.718822	4.41317
Agrobacterium tumefaciens str. C58	-0.728874	0.621974	-0.728874	0.759182	-0.724117	NaN	NaN	0.777927	-0.728874	0.568145	-0.728874	-0.728874	-0.728874	3.28031
Mesorhizobium loti MAFF303099	-0.72694	-0.72694	0.66062	1.62007	-0.72694	-0.72694	3.33783	-0.72694	0.632291	-0.72694	-0.72694	0.627165	0.545664	1.97505
Bartonella quintana str. Toulouse	NaN	-0.595868	-0.595868	-0.595868	-0.595868	1.0087	-0.595868	-0.595868	-0.595868	-0.595868	1.05827	1.14019	-0.595868	-0.595868
Ochrobactrum anthropi ATCC 49188	-0.729078	0.627301	-0.729078	-0.756471	-0.729078	-0.729078	3.44073	-0.729078	0.435315	-0.729078	-0.729078	-0.729078	0.571496	-0.729078
Brucella abortus biovar 1 str. 9-941	-0.70178	-0.689912	-0.70178	0.679716	-0.70178	0.823486	1.10392	-0.70178	2.31761	-0.70178	-0.70178	0.823486	0.727885	0.598189
Xanthobacter autotrophicus Py2	-0.594547	-0.594547	-0.594547	1.06884	NaN	-0.594547	2.48977	-0.594547	-0.594547	-0.594547	1.06884	-0.594547	-0.594547	-0.594547
Rhodopseudomonas palustris BisB18	-0.692058	2.07085	-0.692058	0.702174	-0.692058	-0.692058	-0.692058	-0.692058	-0.692058	-0.692058	-0.692058	0.729853	0.713282	2.01843
Nitrobacter hamburgensis X14	0.713906	-0.724892	1.02053	2.16535	-0.724892	-0.724892	-0.724892	-0.724892	2.16736	0.719353	-0.724892	0.657045	-0.724892	0.573424
Bradyrhizobium japonicum USDA 110	-0.68629	-0.68629	-0.68629	-0.68629	-0.68629	-0.68629	-0.68629	0.742405	-0.68629	3.51989	0.608433	-0.68629	-0.68629	0.608433
Parvibaculum lavamentivorans DS-5	0.631794	-0.747118	-0.747118	-0.747118	0.873091	0.618215	-0.747118	-0.747118	-0.747118	0.508081	-0.747118	0.401364	-0.747118	0.401364
Caulobacter crescentus CB15	1.28703	0.863449	-0.6194	-0.6194	1.0123	-0.6194	-0.6194	-0.6194	-0.6194	-0.6194	1.04989	1.02462	-0.6194	0.749887
Maricaulis maris MCS10	-0.67825	-0.67825	0.831992	2.21145	-0.67825	-0.67825	-0.67825	1.15199	0.632588	-0.67825	-0.67825	-0.67825	-0.67825	-0.67825
Hyphomonas neptunium ATCC 15444	NaN	-0.625912	-0.625912	-0.625912	-0.625912	-0.625912	-0.625912	-0.625912	0.998305	-0.625912	1.07035	-0.625912	-0.625912	-0.625912
Paracoccus denitrificans PD1222	NaN	NaN	NaN	NaN	NaN	0.645908	0.521385	-0.706749	2.2178	-0.706749	0.551055	0.75675	-0.686185	-0.706749
Rhodobacter sphaeroides 2.4.1	NaN	NaN	-0.606181	NaN	NaN	-0.606181	-0.606181	-0.606181	-0.634756	-0.606181	-0.606181	-0.606181	1.24467	2.43824
Jannaschia sp. CCS1	NaN	NaN	-0.595172	NaN	NaN	1.35365	1.11124	-0.595172	NaN	-0.595172	-0.595172	-0.595172	-0.595172	-0.595172
Roseobacter denitrificans OCh 114	NaN	NaN	-0.646885	NaN	NaN	1.2366	-0.646885	-0.646885	0.940305	-0.646885	-0.646885	0.899099	-0.646885	2.3762
Silicibacter pomeroyi DSS-3	NaN	NaN	-0.665787	NaN	NaN	0.777477	0.651034	-0.665787	-0.665787	-0.665787	-0.665787	0.869907	2.39286	0.788665
Magnetospirillum magneticum AMB-5	NaN	-0.622084	0.97778	NaN	-0.622084	-0.622084	NaN	0.85052	1.3114	0.875816	-0.622084	-0.622084	1.01112	2.49534
Rhodospirillum rubrum ATCC 11170	NaN	-0.582362	-0.582362	NaN	NaN	-0.582362	0.900665	-0.582362	-0.582362	1.05103	-0.582362	-0.582362	-0.582362	-0.582362
Gluconobacter oxydans 621H	NaN	NaN	NaN	NaN	NaN	-0.719257	2.02748	NaN	NaN	-0.719257	-0.719257	0.662108	-0.719257	3.56528
Acidiphilium cryptum JF-5	NaN	NaN	-0.720187	NaN	NaN	-0.720187	-0.720187	NaN	NaN	-0.720187	0.578713	0.588782	-0.720187	1.77409
Granulibacter bethesdensis CGDNIH1	NaN	NaN	-0.562511	NaN	NaN	-0.562511	1.26146	NaN	NaN	-0.562511	NaN	-0.562511	-0.562511	-0.562511
Erythrobacter litoralis HTCC2594	NaN	1.86707	NaN	-0.728943	NaN	-0.728943	-0.728943	-0.728943	0.734022	-0.728943	-0.728943	-0.728943	-0.728943	2.01997
Novosphingobium aromaticivorans DSM 12444	NaN	0.713922	4.82537	-0.714549	-0.714549	0.493802	-0.714549	-0.714549	-0.714549	-0.714549	-0.714549	-0.714549	-0.714549	-0.714549
Sphingopyxis alaskensis RB2256	NaN	-0.715978	NaN	-0.715978	1.82722	1.68761	0.617291	-0.715978	2.9904	-0.715978	-0.715978	0.604161	-0.715978	1.80307
Zymomonas mobilis subsp. mobilis ZM4	NaN	-0.5352	NaN	NaN	NaN	-0.5352	-0.5352	-0.5352	-0.5352	-0.5352	2.72088	-0.5352	-0.5352	1.15997
Sphingomonas wittichii RW1	NaN	0.819188	-0.634981	0.950848	-0.638333	-0.638333	2.23952	-0.638333	2.48297	-0.638333	2.30152	-0.638333	0.987456	-0.638333
Candidatus Pelagibacter ubique HTCC1062	NaN	NaN	NaN	NaN	NaN	-0.473328	-0.473328	NaN	NaN	NaN	NaN	-0.473328	-0.473328	-0.473328
Orientia tsutsugamushi Boryong	NaN	NaN	-0.474498	NaN	NaN	NaN	NaN	NaN	NaN	NaN	1.67578	-0.474498	-0.474498	-0.474498
Rickettsia prowazekii str. Madrid E	NaN	NaN	-0.491003	NaN	NaN	NaN	NaN	NaN	NaN	NaN	-0.491003	1.35374	-0.491003	1.58568
Neorickettsia sennetsu str. Miyayama	NaN	NaN	-0.550644	NaN	NaN	NaN	NaN	NaN	NaN	-0.550644	-0.550644	-0.550644	-0.550644	-0.550644
Wolbachia endosymbiont strain TRS of Brugia malayi	NaN	NaN	-0.511098	NaN	NaN	NaN	NaN	-0.511098	NaN	-0.511098	-0.511098	-0.511098	-0.511098	1.42621
Ehrlichia canis str. Jake	NaN	NaN	-0.466295	NaN	NaN	NaN	NaN	-0.466295	NaN	-0.466295	-0.466295	-0.466295	-0.466295	-0.466295
Anaplasma marginale str. St. Maries	NaN	NaN	0.965655	NaN	NaN	NaN	NaN	-0.545951	NaN	1.06301	-0.545951	-0.545951	-0.545951	-0.545951
VALUES ARE Z-SCORES

## Sheet: Table S4d - CcrM sites
Table S4d - CcrM putative methylation sites
	divJ	divK	pleC	cpdR	rcdA	ccrM	gcrA	divL	chpT	cckA	ctrA	clpP	dnaA	clpX
Sinorhizobium meliloti 1021	1	2	7	0	1	1	7	2	2	1	4	2	1	3
Rhizobium leguminosarum bv. viciae 3841	1	1	7	1	0	1	6	2	1	1	3	1	0	1
Agrobacterium tumefaciens str. C58	1	1	5	4	1	NaN	NaN	0	2	1	4	1	1	2
Mesorhizobium loti MAFF303099	0	1	2	1	2	2	4	3	2	2	4	4	0	3
Bartonella quintana str. Toulouse	NaN	0	3	1	0	1	2	0	2	0	1	1	0	2
Ochrobactrum anthropi ATCC 49188	1	1	9	3	1	1	3	3	2	1	6	3	1	4
Brucella abortus biovar 1 str. 9-941	1	1	10	3	2	1	3	3	2	1	6	1	1	4
Xanthobacter autotrophicus Py2	0	1	5	2	NaN	0	1	1	2	1	6	0	0	0
Rhodopseudomonas palustris BisB18	2	2	5	0	2	3	6	4	1	3	6	2	1	2
Nitrobacter hamburgensis X14	2	1	8	2	1	4	3	4	2	4	4	4	0	5
Bradyrhizobium japonicum USDA 110	2	4	1	5	3	6	2	2	2	5	1	4	1	3
Parvibaculum lavamentivorans DS-5	2	1	6	3	1	6	0	1	0	1	5	2	0	2
Caulobacter crescentus CB15	2	1	4	1	0	5	2	2	0	1	2	1	3	1
Maricaulis maris MCS10	3	2	1	3	1	2	2	2	2	1	6	2	0	2
Hyphomonas neptunium ATCC 15444	NaN	2	1	2	1	2	2	1	0	2	3	1	2	1
Paracoccus denitrificans PD1222	NaN	NaN	NaN	NaN	NaN	4	0	1	1	1	2	2	3	0
Rhodobacter sphaeroides 2.4.1	NaN	NaN	2	NaN	NaN	3	0	0	0	1	1	1	2	1
Jannaschia sp. CCS1	NaN	NaN	3	NaN	NaN	4	0	0	NaN	0	2	0	0	1
Roseobacter denitrificans OCh 114	NaN	NaN	1	NaN	NaN	3	0	2	0	1	2	0	2	0
Silicibacter pomeroyi DSS-3	NaN	NaN	1	NaN	NaN	3	1	0	0	1	0	1	1	0
Magnetospirillum magneticum AMB-5	NaN	0	3	NaN	1	5	NaN	2	0	2	2	1	6	2
Rhodospirillum rubrum ATCC 11170	NaN	0	4	NaN	NaN	1	1	2	0	1	2	0	3	1
Gluconobacter oxydans 621H	NaN	NaN	NaN	NaN	NaN	0	1	NaN	NaN	1	2	0	0	1
Acidiphilium cryptum JF-5	NaN	NaN	2	NaN	NaN	3	0	NaN	NaN	2	NaN	1	0	2
Granulibacter bethesdensis CGDNIH1	NaN	NaN	1	NaN	NaN	0	1	NaN	NaN	2	NaN	2	0	1
Erythrobacter litoralis HTCC2594	NaN	0	NaN	1	NaN	4	0	0	1	1	3	0	3	1
Novosphingobium aromaticivorans DSM 12444	NaN	1	0	2	0	8	0	0	0	0	5	2	0	4
Sphingopyxis alaskensis RB2256	NaN	2	NaN	2	1	8	1	1	0	1	2	1	1	1
Zymomonas mobilis subsp. mobilis ZM4	NaN	0	NaN	NaN	NaN	2	2	1	0	1	2	0	8	4
Sphingomonas wittichii RW1	NaN	2	0	1	1	9	1	0	0	0	2	1	1	3
Candidatus Pelagibacter ubique HTCC1062	NaN	NaN	NaN	NaN	NaN	3	0	NaN	NaN	NaN	NaN	1	1	3
Orientia tsutsugamushi Boryong	NaN	NaN	0	NaN	NaN	NaN	NaN	NaN	NaN	NaN	0	1	0	0
Rickettsia prowazekii str. Madrid E	NaN	NaN	1	NaN	NaN	NaN	NaN	NaN	NaN	NaN	3	0	0	2
Neorickettsia sennetsu str. Miyayama	NaN	NaN	2	NaN	NaN	NaN	NaN	NaN	NaN	0	0	4	2	1
Wolbachia endosymbiont strain TRS of Brugia malayi	NaN	NaN	0	NaN	NaN	NaN	NaN	1	NaN	4	0	2	0	1
Ehrlichia canis str. Jake	NaN	NaN	0	NaN	NaN	NaN	NaN	0	NaN	0	0	1	0	1
Anaplasma marginale str. St. Maries	NaN	NaN	0	NaN	NaN	NaN	NaN	0	NaN	0	0	2	2	0
