# Supplementary material for: The diversity and evolution of cell cycle regulation in alpha-proteobacteria: a comparative genomic analysis
Source: BMC Syst Biol. 2010 Apr 28;4:52. doi: 10.1186/1752-0509-4-52 (PMC2877005; doi:10.1186/1752-0509-4-52)
Supplement: Additional file 8 — Table S5. Numerical values for Figure 4. [file 1752-0509-4-52-S8.XLS]

## Sheet: Table S5
Table S5 - P-values for the enrichment of COG categories in CtrA regulons
		COG categories
	N of genes with z-score>2.0	J-Translation, ribosomal structure and biogenesis	A-RNA processing and modification	K-Transcription	L-Replication, recombination and repair	B-Chromatin structure and dynamics	D-Cell cycle control, cell division, chromosome partitioning	Y-Nuclear structure	V-Defense mechanisms	T-Signal transduction mechanisms	M-Cell wall/membrane/envelope biogenesis	N-Cell motility	Z-Cytoskeleton	W-Extracellular structures	U-Intracellular trafficking, secretion, and vesicular transport	O-Posttranslational modification, protein turnover, chaperones	C-Energy production and conversion	G-Carbohydrate transport and metabolism	E-Amino acid transport and metabolism	F-Nucleotide transport and metabolism	H-Coenzyme transport and metabolism	I-Lipid transport and metabolism	P-Inorganic ion transport and metabolism	Q-Secondary metabolites biosynthesis, transport and catabolism	R-General function prediction only	S-Function unknown	--Not Assigned
Source genome	N	J	A	K	L	B	D	Y	V	T	M	N	Z	W	U	O	C	G	E	F	H	I	P	Q	R	S	--
S. meliloti	368	0.0797	1	0.1835	0.5769	1	0.0058	1	0.8224	0.0425	0.0122	0.0624	1	1	0.0507	0.2812	0.5447	0.5263	0.6092	0.6114	0.5498	0.548	0.4692	0.0629	0.0349	0.2442	0.0026
R. leguminosarum	231	1	1	1	1	1	1	1	1	1	1	1	1	1	1	1	1	1	1	1	1	1	1	1	1	1	1
A. tumefaciens sum	209	0.9279	1	0.1753	0.1579	1	0.0385	1	0.3626	0.0461	0.0033	0.0421	1	1	0.2084	1	0.4794	0.7214	0.5051	0.6592	0.7789	1	0.944	0.0947	0.2105	0.4417	0.0807
M. loti	417	0.9986	1	0.3613	0.0767	1	0	1	1	0.0139	0	0.7086	1	0	0.0505	0.4884	0.9837	0.2638	0.4391	0.8915	0.3258	0.0011	0.9915	0.7061	0.2323	0.292	0.1018
B. quintana	9	1	1	1	1	1	0.136	1	1	1	0.4086	1	1	1	1	1	1	1	0.3987	1	0.3067	1	0.3108	1	1	0.3403	0.4133
O. anthropi	156	1	1	1	1	1	1	1	1	1	1	1	1	1	1	1	1	1	1	1	1	1	1	1	1	1	1
B. abortus	124	0.448	1	0.3355	0.5107	1	0.0505	1	1	0.0151	0.0003	0.3398	1	1	0.4801	0.4511	0.8726	0.6615	0.9176	0.4176	0.9575	1	0.7206	0.2066	0.3911	0.3732	0.2283
X. Autotrophicus	410	1	1	1	1	1	1	1	1	1	1	1	1	1	1	1	1	1	1	1	1	1	1	1	1	1	1
R. palustris	294	0.9995	1	0.7322	0.9956	1	0.2455	1	0.8237	0.0001	0.0268	0	1	1	0.1166	0.769	0.9998	0.9934	0.9725	0.4159	0.7703	0.9935	0.9866	0.7541	0.938	0.9672	0.0012
N. hamburgensis	183	0.9211	1	0.1159	0.8174	1	0.3175	1	1	0.013	0.0028	0	1	1	0.1879	0.9493	0.8726	0.8813	0.2009	1	0.3507	0.8925	0.9963	0.8435	0.8827	0.8394	0.7304
B. japonicum	525	0.9421	1	0.448	0.1816	1	0.2731	1	1	0	0.0001	0	1	1	0.1585	0.573	0.9711	0.8727	0.9939	0.4264	0.7652	0.8374	1	0.9895	0.9907	0.5066	0.5625
P. lavamentivorans	184	1	1	1	1	1	1	1	1	1	1	1	1	1	1	1	1	1	1	1	1	1	1	1	1	1	1
C. crescentus	247	1	1	0.8562	0.3831	1	0.0462	1	0.95	0.0049	0.0077	0	1	1	0.0319	0.801	0.928	0.9675	0.9689	0.23	0.9963	0.9106	0.6936	0.9903	0.9951	0.7339	0.0714
M. maris	173	1	1	1	1	1	1	1	1	1	1	1	1	1	1	1	1	1	1	1	1	1	1	1	1	1	1
H. neptunium	162	1	1	1	1	1	1	1	1	1	1	1	1	1	1	1	1	1	1	1	1	1	1	1	1	1	1
P. denitrifricans	424	1	1	1	1	1	1	1	1	1	1	1	1	1	1	1	1	1	1	1	1	1	1	1	1	1	1
R. sphaeroides	415	0.686	1	0.0001	0.0142	1	1	1	0.9281	0.0025	0.1186	0.0977	1	1	0.5	0.4925	0.5082	0.5547	0.7667	0.0797	0.3266	0.4177	0.6485	0.5374	0.7921	0.6837	0.6906
Jannaschia	218	0.9307	1	0.2746	0.4844	1	0.6476	1	1	0.0001	0.4863	0.0098	1	1	0.2493	0.9154	0.8667	0.5759	0.0913	0.8755	0.9184	0.6436	0.5583	0.9418	0.0175	0.9702	0.2893
R. denitrificans	144	1	1	1	1	1	1	1	1	1	1	1	1	1	1	1	1	1	1	1	1	1	1	1	1	1	1
S. pomeroy	254	0.2883	1	0.3086	0.1108	1	0.1838	1	0.0662	0.1411	0.5633	0.0042	1	1	0.6018	0.1959	0.7915	0.4179	0.4399	0.8902	0.5548	0.244	1	0.7935	0.7752	0.5536	0.0559
M. magnetospirillum	313	0.9887	1	0.05	0.7775	1	0.5711	1	0.896	0	0.3396	0.0671	1	1	0.4103	0.1252	0.8833	0.9482	0.4136	0.5868	0.9807	0.2034	0.0199	0.7916	0.7296	0.6343	0.995
R. rubrum	248	0.9	1	0.003	0.8453	1	0.3166	1	0.6152	0.0004	0.1903	0.0001	1	1	0.6532	0.7254	0.7086	0.7473	0.7335	0.9719	0.9958	0.757	0.7821	0.7987	0.9686	0.5384	0.8055
G. oxydans	134	0.576	1	0.4024	0.9709	1	1	1	0.384	0.7804	0.001	0.0002	1	1	0.0051	0.988	0.9066	0.4528	0.9995	0.9305	0.9774	0.6882	0.1196	0.3816	0.7909	0.5712	0.7153
A. cryptum	240	1	1	1	1	1	1	1	1	1	1	1	1	1	1	1	1	1	1	1	1	1	1	1	1	1	1
G. bethesdensis	117	1	1	1	1	1	1	1	1	1	1	1	1	1	1	1	1	1	1	1	1	1	1	1	1	1	1
E. litoralis	223	0.9302	1	0.292	0.4127	1	0.4858	1	1	0.0009	0.0005	0.1465	1	1	0.9843	0.8312	0.234	0.7426	0.9753	0.5675	0.9263	0.166	0.911	0.1065	0.7134	0.8313	0.8394
N. aromaticivorans	294	0.9986	1	0.4948	0.2594	1	0.144	1	0.6271	0.0223	0.0208	0.0076	1	1	0.4318	0.8114	0.961	0.3017	0.8118	0.594	0.9732	0.3222	0.6156	0.4333	0.4294	0.8684	0.6138
S. alaskensis	250	0.9889	1	0.8123	0.3897	1	0.8117	1	0.3822	0.0124	0.1327	0.2966	1	1	0.9874	0.911	0.9654	0.5032	0.9481	0.8396	0.432	0.0044	0.8977	0.1658	0.4817	0.7794	0.2403
Z. mobilis	13	0.4972	1	1	1	1	0.1116	1	1	0.2464	1	1	1	1	1	1	1	0.2575	1	1	1	1	0.0126	1	0.7114	0.4049	0.771
S. wittichii	488	1	1	1	1	1	1	1	1	1	1	1	1	1	1	1	1	1	1	1	1	1	1	1	1	1	1
P. ubique	13	0.1866	1	1	1	1	1	1	1	1	0.5367	1	1	1	0.2457	1	0.5696	1	0.7658	1	0.1079	1	1	0.221	0.6637	1	0.7464
O. tsutsugamushi	9	1	1	1	1	1	1	1	1	1	1	1	1	1	1	1	1	1	1	1	1	1	1	1	1	1	1
R. prowazekii	6	0.1308	1	1	1	1	1	1	1	1	0.3874	1	1	1	1	1	1	1	1	1	1	1	1	1	1	1	0.1711
N. sennetsu	9	0.567	1	0.1306	1	1	0.0564	1	1	0.0949	0.1244	1	1	1	0.2468	1	0.399	1	1	1	1	1	1	1	0.4621	1	0.9944
A. marginalis	23	0.6199	1	0.0697	0.344	1	1	1	1	0.022	0.5293	1	1	1	0.4975	1	0.3908	1	1	0.4892	1	1	1	1	0.4988	0.4043	0.8267
E. canis	14	1	1	0.2418	0.1455	1	1	1	1	1	0.1752	1	1	1	0.3313	0.1679	1	1	0.3344	1	1	1	1	1	0.2583	1	0.8495
Wolbachia TRS	12	0.7449	1	0.0134	1	1	1	1	1	1	1	1	1	1	0.2898	0.4819	0.1777	1	1	1	1	1	0.3134	0.0931	1	1	0.8765
P-values for pathway enrichment based on cog categories. Calculations are based on random sampling for 10,000 repetitions
